# Supplementary material for: Light-stimulated micromotor swarms in an electric field with accurate spatial, temporal, and mode control
Source: Sci Adv. 2023 Oct 25;9(43):eadi9932. doi: 10.1126/sciadv.adi9932 (PMC10599615; doi:10.1126/sciadv.adi9932)
Supplement: Supplementary file 3 — Movies S1 to S17 [file sciadv.adi9932_movies_s1_to_s17.zip]

Archive with 17 entries (17 files):
- adi9932_Movie_S1.mp4
- adi9932_Movie_S2.mp4
- adi9932_Movie_S3.mp4
- adi9932_Movie_S4.mp4
- adi9932_Movie_S5.mp4
- adi9932_Movie_S6.mp4
- adi9932_Movie_S7.mp4
- adi9932_Movie_S8.mp4
- adi9932_Movie_S9.mp4
- adi9932_Movie_S10.mp4
- adi9932_Movie_S11.mp4
- adi9932_Movie_S12.mp4
- adi9932_Movie_S13.mp4
- adi9932_Movie_S14.mp4
- adi9932_Movie_S15.mp4
- adi9932_Movie_S16.mp4
- adi9932_Movie_S17.mp4
